# Supplementary material for: Cystinosin regulates Na+/H+ exchanger 3 trafficking and function in kidney proximal tubular cells
Source: EMBO Rep. 2026 Mar 24;27(8):2088–117. doi: 10.1038/s44319-026-00736-1 (PMC13121807; doi:10.1038/s44319-026-00736-1)
Supplement: Supplementary file 4 — Movie EV3 [file 44319_2026_736_MOESM4_ESM.zip]

Archive with 4 entries (4 files):
- Movie EV3 Figure Legend .rtf
- __MACOSX/._Movie EV3 Figure Legend .rtf
- Movie EV3_CT-NHE3+CTNS.avi
- __MACOSX/._Movie EV3_CT-NHE3+CTNS.avi
