# Supplementary material for: Cystinosin regulates Na+/H+ exchanger 3 trafficking and function in kidney proximal tubular cells
Source: EMBO Rep. 2026 Mar 24;27(8):2088–117. doi: 10.1038/s44319-026-00736-1 (PMC13121807; doi:10.1038/s44319-026-00736-1)
Supplement: Supplementary file 6 — Source data Fig. 1 [file 44319_2026_736_MOESM6_ESM.zip]

Archive with 38 entries (32 files):
- Figure 1/
- Figure 1/.DS_Store
- __MACOSX/Figure 1/._.DS_Store
- Figure 1/1A/
- Figure 1/1E-F/
- Figure 1/1B/
- Figure 1/1D/
- Figure 1/1C/
- Figure 1/1A/Bottom.tif
- __MACOSX/Figure 1/1A/._Bottom.tif
- Figure 1/1A/Middle.tif
- __MACOSX/Figure 1/1A/._Middle.tif
- Figure 1/1A/Top.tif
- __MACOSX/Figure 1/1A/._Top.tif
- Figure 1/1E-F/Fig 1E-F.xlsx
- __MACOSX/Figure 1/1E-F/._Fig 1E-F.xlsx
- Figure 1/1B/.DS_Store
- __MACOSX/Figure 1/1B/._.DS_Store
- Figure 1/1B/Bottom Panel.jpg
- __MACOSX/Figure 1/1B/._Bottom Panel.jpg
- Figure 1/1B/Top Panel.jpg
- __MACOSX/Figure 1/1B/._Top Panel.jpg
- Figure 1/1D/Dvps1.tif
- __MACOSX/Figure 1/1D/._Dvps1.tif
- Figure 1/1D/Dvps15.tif
- __MACOSX/Figure 1/1D/._Dvps15.tif
- Figure 1/1D/Dypt7.tif
- __MACOSX/Figure 1/1D/._Dypt7.tif
- Figure 1/1C/.DS_Store
- __MACOSX/Figure 1/1C/._.DS_Store
- Figure 1/1C/Ders1S.tif
- __MACOSX/Figure 1/1C/._Ders1S.tif
- Figure 1/1C/Ders1s Ders1L.tif
- __MACOSX/Figure 1/1C/._Ders1s Ders1L.tif
- Figure 1/1C/Ders1L.tif
- __MACOSX/Figure 1/1C/._Ders1L.tif
- Figure 1/1C/WT.tif
- __MACOSX/Figure 1/1C/._WT.tif
