# Supplementary material for: Cystinosin regulates Na+/H+ exchanger 3 trafficking and function in kidney proximal tubular cells
Source: EMBO Rep. 2026 Mar 24;27(8):2088–117. doi: 10.1038/s44319-026-00736-1 (PMC13121807; doi:10.1038/s44319-026-00736-1)
Supplement: Supplementary file 6 — Source data Fig. 1 [file 44319_2026_736_MOESM6_ESM.zip › Figure 1/1E-F/Fig 1E-F.xlsx]

## Sheet: Sheet1
Strain	Nhx1(or BiFC)_on_Vps8_mean	Nhx1(or BiFC)_not_on_Vps8_mean	Rim_positive_percent
WT	1.68	1.6	6
Δvps1	1.54	0.2	100
Δvps15	1.22	1.38	0
Δypt7	3.39	2.22	0
Δers1S	1.86	2.16	14
Δers1L	1.58	2.3	16.3
WT_BiFC	1.79	0.02	0
