# Supplementary material for: Cystinosin regulates Na+/H+ exchanger 3 trafficking and function in kidney proximal tubular cells
Source: EMBO Rep. 2026 Mar 24;27(8):2088–117. doi: 10.1038/s44319-026-00736-1 (PMC13121807; doi:10.1038/s44319-026-00736-1)
Supplement: Supplementary file 7 — Source data Fig. 2 [file 44319_2026_736_MOESM7_ESM.zip]

Archive with 99 entries (86 files):
- Figure 2/
- __MACOSX/._Figure 2
- Figure 2/.DS_Store
- __MACOSX/Figure 2/._.DS_Store
- Figure 2/2B Top panel_Replicate/
- __MACOSX/Figure 2/._2B Top panel_Replicate
- Figure 2/2A/
- __MACOSX/Figure 2/._2A
- Figure 2/2B Top panel/
- __MACOSX/Figure 2/._2B Top panel
- Figure 2/2B Bottom panel/
- __MACOSX/Figure 2/._2B Bottom panel
- Figure 2/2B Bottom panel_Replicate/
- __MACOSX/Figure 2/._2B Bottom panel_Replicate
- Figure 2/2C/
- __MACOSX/Figure 2/._2C
- Figure 2/2B Top panel_Replicate/.DS_Store
- __MACOSX/Figure 2/2B Top panel_Replicate/._.DS_Store
- Figure 2/2B Top panel_Replicate/NHE3 GFP.tif
- __MACOSX/Figure 2/2B Top panel_Replicate/._NHE3 GFP.tif
- Figure 2/2B Top panel_Replicate/CTNS DsRed.tif
- __MACOSX/Figure 2/2B Top panel_Replicate/._CTNS DsRed.tif
- Figure 2/2B Top panel_Replicate/Merged.tif
- __MACOSX/Figure 2/2B Top panel_Replicate/._Merged.tif
- Figure 2/2A/IP Anti-GFP/
- __MACOSX/Figure 2/2A/._IP Anti-GFP
- Figure 2/2A/.DS_Store
- __MACOSX/Figure 2/2A/._.DS_Store
- Figure 2/2A/Input/
- __MACOSX/Figure 2/2A/._Input
- Figure 2/2A/IP DsRed/
- __MACOSX/Figure 2/2A/._IP DsRed
- Figure 2/2B Top panel/.DS_Store
- __MACOSX/Figure 2/2B Top panel/._.DS_Store
- Figure 2/2B Top panel/NHE3 GFP.tif
- Figure 2/2B Top panel/CTNS DsRed.tif
- Figure 2/2B Top panel/Merged.tif
- __MACOSX/Figure 2/2B Top panel/._Merged.tif
- Figure 2/2B Bottom panel/.DS_Store
- __MACOSX/Figure 2/2B Bottom panel/._.DS_Store
- Figure 2/2B Bottom panel/NHE3 GFP.tif
- Figure 2/2B Bottom panel/CTNS LKG DsRed.tif
- Figure 2/2B Bottom panel/Merged.tif
- Figure 2/2B Bottom panel_Replicate/.DS_Store
- __MACOSX/Figure 2/2B Bottom panel_Replicate/._.DS_Store
- Figure 2/2B Bottom panel_Replicate/NHE3 GFP.tif
- __MACOSX/Figure 2/2B Bottom panel_Replicate/._NHE3 GFP.tif
- Figure 2/2B Bottom panel_Replicate/CTNS LKG DsREd.tif
- __MACOSX/Figure 2/2B Bottom panel_Replicate/._CTNS LKG DsREd.tif
- Figure 2/2B Bottom panel_Replicate/Merged.tif
- __MACOSX/Figure 2/2B Bottom panel_Replicate/._Merged.tif
- Figure 2/2C/.DS_Store
- __MACOSX/Figure 2/2C/._.DS_Store
- Figure 2/2C/Input NHE2/
- __MACOSX/Figure 2/2C/._Input NHE2
- Figure 2/2C/IP GFP/
- __MACOSX/Figure 2/2C/._IP GFP
- Figure 2/2C/IP DsRed/
- __MACOSX/Figure 2/2C/._IP DsRed
- Figure 2/2A/IP Anti-GFP/.DS_Store
- __MACOSX/Figure 2/2A/IP Anti-GFP/._.DS_Store
- Figure 2/2A/IP Anti-GFP/IP Anti GFP Western DsRed.jpg
- __MACOSX/Figure 2/2A/IP Anti-GFP/._IP Anti GFP Western DsRed.jpg
- Figure 2/2A/IP Anti-GFP/IP Anti GFP Western GFP.jpg
- __MACOSX/Figure 2/2A/IP Anti-GFP/._IP Anti GFP Western GFP.jpg
- Figure 2/2A/Input/.DS_Store
- __MACOSX/Figure 2/2A/Input/._.DS_Store
- Figure 2/2A/Input/Input_DsRed.jpg
- __MACOSX/Figure 2/2A/Input/._Input_DsRed.jpg
- Figure 2/2A/Input/Input_GAPDH.jpg
- __MACOSX/Figure 2/2A/Input/._Input_GAPDH.jpg
- Figure 2/2A/Input/Input_GFP.jpg
- __MACOSX/Figure 2/2A/Input/._Input_GFP.jpg
- Figure 2/2A/IP DsRed/.DS_Store
- __MACOSX/Figure 2/2A/IP DsRed/._.DS_Store
- Figure 2/2A/IP DsRed/IP anti DsRed Western GFP.jpg
- __MACOSX/Figure 2/2A/IP DsRed/._IP anti DsRed Western GFP.jpg
- Figure 2/2A/IP DsRed/IP Anti DsRed Western DsRed.jpg
- __MACOSX/Figure 2/2A/IP DsRed/._IP Anti DsRed Western DsRed.jpg
- Figure 2/2C/Input NHE2/.DS_Store
- __MACOSX/Figure 2/2C/Input NHE2/._.DS_Store
- Figure 2/2C/Input NHE2/Input_DsRed.jpg
- __MACOSX/Figure 2/2C/Input NHE2/._Input_DsRed.jpg
- Figure 2/2C/Input NHE2/Input_GAPDH.jpg
- __MACOSX/Figure 2/2C/Input NHE2/._Input_GAPDH.jpg
- Figure 2/2C/Input NHE2/Input_GFP.jpg
- __MACOSX/Figure 2/2C/Input NHE2/._Input_GFP.jpg
- Figure 2/2C/IP GFP/.DS_Store
- __MACOSX/Figure 2/2C/IP GFP/._.DS_Store
- Figure 2/2C/IP GFP/IP Anti GFP Western DsRed.jpg
- __MACOSX/Figure 2/2C/IP GFP/._IP Anti GFP Western DsRed.jpg
- Figure 2/2C/IP GFP/IP Anti GFP Western GFP.jpg
- __MACOSX/Figure 2/2C/IP GFP/._IP Anti GFP Western GFP.jpg
- Figure 2/2C/IP DsRed/.DS_Store
- __MACOSX/Figure 2/2C/IP DsRed/._.DS_Store
- Figure 2/2C/IP DsRed/IP anti DsRed Western GFP.jpg
- __MACOSX/Figure 2/2C/IP DsRed/._IP anti DsRed Western GFP.jpg
- Figure 2/2C/IP DsRed/IP anti DsRed Western DsRed.jpg
- __MACOSX/Figure 2/2C/IP DsRed/._IP anti DsRed Western DsRed.jpg
