# Supplementary material for: Cystinosin regulates Na+/H+ exchanger 3 trafficking and function in kidney proximal tubular cells
Source: EMBO Rep. 2026 Mar 24;27(8):2088–117. doi: 10.1038/s44319-026-00736-1 (PMC13121807; doi:10.1038/s44319-026-00736-1)
Supplement: Supplementary file 8 — Source data Fig. 3 [file 44319_2026_736_MOESM8_ESM.zip]

Archive with 206 entries (174 files):
- Figure 3/
- __MACOSX/._Figure 3
- Figure 3/3E/
- __MACOSX/Figure 3/._3E
- Figure 3/3B/
- __MACOSX/Figure 3/._3B
- Figure 3/3D/
- __MACOSX/Figure 3/._3D
- Figure 3/.DS_Store
- __MACOSX/Figure 3/._.DS_Store
- Figure 3/3C /
- __MACOSX/Figure 3/._3C 
- Figure 3/3H/
- __MACOSX/Figure 3/._3H
- Figure 3/3A/
- __MACOSX/Figure 3/._3A
- Figure 3/3F/
- __MACOSX/Figure 3/._3F
- Figure 3/3G/
- __MACOSX/Figure 3/._3G
- Figure 3/3E/Fig 3E.xlsx
- __MACOSX/Figure 3/3E/._Fig 3E.xlsx
- Figure 3/3B/.DS_Store
- __MACOSX/Figure 3/3B/._.DS_Store
- Figure 3/3B/3B NHE1/
- __MACOSX/Figure 3/3B/._3B NHE1
- Figure 3/3B/3B NHE2/
- __MACOSX/Figure 3/3B/._3B NHE2
- Figure 3/3B/3B NHE3/
- __MACOSX/Figure 3/3B/._3B NHE3
- Figure 3/3D/.DS_Store
- __MACOSX/Figure 3/3D/._.DS_Store
- Figure 3/3D/3D-Quantification/
- __MACOSX/Figure 3/3D/._3D-Quantification
- Figure 3/3D/3D_CTNS KO_Replicate/
- __MACOSX/Figure 3/3D/._3D_CTNS KO_Replicate
- Figure 3/3D/3D_WT/
- __MACOSX/Figure 3/3D/._3D_WT
- Figure 3/3D/3D_CTNS KO/
- __MACOSX/Figure 3/3D/._3D_CTNS KO
- Figure 3/3D/3D_WT_Replicate/
- __MACOSX/Figure 3/3D/._3D_WT_Replicate
- Figure 3/3C /3C_CTNS KO/
- __MACOSX/Figure 3/3C /._3C_CTNS KO
- Figure 3/3C /.DS_Store
- __MACOSX/Figure 3/3C /._.DS_Store
- Figure 3/3C /3C-Quantification/
- __MACOSX/Figure 3/3C /._3C-Quantification
- Figure 3/3C /3C_WT/
- __MACOSX/Figure 3/3C /._3C_WT
- Figure 3/3C /3C_WT_Replicate/
- __MACOSX/Figure 3/3C /._3C_WT_Replicate
- Figure 3/3C /3C_CTNS KO_Replicate/
- __MACOSX/Figure 3/3C /._3C_CTNS KO_Replicate
- Figure 3/3H/Fig 3H.xlsx
- __MACOSX/Figure 3/3H/._Fig 3H.xlsx
- Figure 3/3A/.DS_Store
- __MACOSX/Figure 3/3A/._.DS_Store
- Figure 3/3A/3A_NHE3 qPCR/
- __MACOSX/Figure 3/3A/._3A_NHE3 qPCR
- Figure 3/3A/3A_NHE2 qPCR /
- __MACOSX/Figure 3/3A/._3A_NHE2 qPCR 
- Figure 3/3A/3A_NHE1 qPCR/
- __MACOSX/Figure 3/3A/._3A_NHE1 qPCR
- Figure 3/3A/3A_CTNS qPCR/
- __MACOSX/Figure 3/3A/._3A_CTNS qPCR
- Figure 3/3F/Fig 3F.xlsx
- __MACOSX/Figure 3/3F/._Fig 3F.xlsx
- Figure 3/3G/Fig 3G.xlsx
- __MACOSX/Figure 3/3G/._Fig 3G.xlsx
- Figure 3/3B/3B NHE1/Fig 3B Western_NHE1.xlsx
- __MACOSX/Figure 3/3B/3B NHE1/._Fig 3B Western_NHE1.xlsx
- Figure 3/3B/3B NHE1/Western/
- __MACOSX/Figure 3/3B/3B NHE1/._Western
- Figure 3/3B/3B NHE1/.DS_Store
- __MACOSX/Figure 3/3B/3B NHE1/._.DS_Store
- Figure 3/3B/3B NHE2/Western/
- __MACOSX/Figure 3/3B/3B NHE2/._Western
- Figure 3/3B/3B NHE2/.DS_Store
- __MACOSX/Figure 3/3B/3B NHE2/._.DS_Store
- Figure 3/3B/3B NHE2/Fig 3B Western_NHE2.xlsx
- __MACOSX/Figure 3/3B/3B NHE2/._Fig 3B Western_NHE2.xlsx
- Figure 3/3B/3B NHE3/Western/
- __MACOSX/Figure 3/3B/3B NHE3/._Western
- Figure 3/3B/3B NHE3/.DS_Store
- __MACOSX/Figure 3/3B/3B NHE3/._.DS_Store
- Figure 3/3B/3B NHE3/Fig 3B Western_NHE3.xlsx
- __MACOSX/Figure 3/3B/3B NHE3/._Fig 3B Western_NHE3.xlsx
- Figure 3/3D/3D-Quantification/Fig 3D.xlsx
- __MACOSX/Figure 3/3D/3D-Quantification/._Fig 3D.xlsx
- Figure 3/3D/3D_CTNS KO_Replicate/.DS_Store
- __MACOSX/Figure 3/3D/3D_CTNS KO_Replicate/._.DS_Store
- Figure 3/3D/3D_CTNS KO_Replicate/HK-2 CTNS KO_NHE3-GFP ER tracker_Merged.tif
- __MACOSX/Figure 3/3D/3D_CTNS KO_Replicate/._HK-2 CTNS KO_NHE3-GFP ER tracker_Merged.tif
- Figure 3/3D/3D_CTNS KO_Replicate/HK-2 CTNS KO_NHE3-GFP ER tracker_DAPI.tif
- __MACOSX/Figure 3/3D/3D_CTNS KO_Replicate/._HK-2 CTNS KO_NHE3-GFP ER tracker_DAPI.tif
- Figure 3/3D/3D_CTNS KO_Replicate/HK-2 CTNS KO_NHE3-GFP ER tracker_ER Tracker.tif
- __MACOSX/Figure 3/3D/3D_CTNS KO_Replicate/._HK-2 CTNS KO_NHE3-GFP ER tracker_ER Tracker.tif
- Figure 3/3D/3D_CTNS KO_Replicate/HK-2 CTNS KO_NHE3-GFP ER tracker_NHE3 GFP.tif
- __MACOSX/Figure 3/3D/3D_CTNS KO_Replicate/._HK-2 CTNS KO_NHE3-GFP ER tracker_NHE3 GFP.tif
- Figure 3/3D/3D_WT/.DS_Store
- __MACOSX/Figure 3/3D/3D_WT/._.DS_Store
- Figure 3/3D/3D_WT/HK-2 WT_ER tracker_NHE3-GFP.tif
- __MACOSX/Figure 3/3D/3D_WT/._HK-2 WT_ER tracker_NHE3-GFP.tif
- Figure 3/3D/3D_WT/HK-2 WT_ER tracker_ER tracker.tif
- __MACOSX/Figure 3/3D/3D_WT/._HK-2 WT_ER tracker_ER tracker.tif
- Figure 3/3D/3D_WT/HK-2 WT_ER tracker_Merged.tif
- __MACOSX/Figure 3/3D/3D_WT/._HK-2 WT_ER tracker_Merged.tif
- Figure 3/3D/3D_CTNS KO/HK-2 CTNS KO_ER tracker_ER tracker.tif
- __MACOSX/Figure 3/3D/3D_CTNS KO/._HK-2 CTNS KO_ER tracker_ER tracker.tif
- Figure 3/3D/3D_CTNS KO/.DS_Store
- __MACOSX/Figure 3/3D/3D_CTNS KO/._.DS_Store
- Figure 3/3D/3D_CTNS KO/HK-2 CTNS KO_ER tracker_NHE3 GFP.tif
- __MACOSX/Figure 3/3D/3D_CTNS KO/._HK-2 CTNS KO_ER tracker_NHE3 GFP.tif
- Figure 3/3D/3D_CTNS KO/HK-2 CTNS KO_ER tracker_Merged.tif
- __MACOSX/Figure 3/3D/3D_CTNS KO/._HK-2 CTNS KO_ER tracker_Merged.tif
- Figure 3/3D/3D_WT_Replicate/.DS_Store
- __MACOSX/Figure 3/3D/3D_WT_Replicate/._.DS_Store
- Figure 3/3D/3D_WT_Replicate/HK-2 WT NHE3-GFP ER tracker_Merged.tif
- __MACOSX/Figure 3/3D/3D_WT_Replicate/._HK-2 WT NHE3-GFP ER tracker_Merged.tif
- Figure 3/3D/3D_WT_Replicate/HK-2 WT NHE3-GFP ER tracker_ER Tracker.tif
- __MACOSX/Figure 3/3D/3D_WT_Replicate/._HK-2 WT NHE3-GFP ER tracker_ER Tracker.tif
- Figure 3/3D/3D_WT_Replicate/HK-2 WT NHE3-GFP ER tracker_NHE3 GFP.tif
- __MACOSX/Figure 3/3D/3D_WT_Replicate/._HK-2 WT NHE3-GFP ER tracker_NHE3 GFP.tif
- Figure 3/3D/3D_WT_Replicate/HK-2 WT NHE3-GFP ER tracker_DAPI.tif
- __MACOSX/Figure 3/3D/3D_WT_Replicate/._HK-2 WT NHE3-GFP ER tracker_DAPI.tif
- Figure 3/3C /3C_CTNS KO/.DS_Store
- __MACOSX/Figure 3/3C /3C_CTNS KO/._.DS_Store
- Figure 3/3C /3C_CTNS KO/HK-2 CTNS KO_EEA1_Merged.tif
- __MACOSX/Figure 3/3C /3C_CTNS KO/._HK-2 CTNS KO_EEA1_Merged.tif
- Figure 3/3C /3C_CTNS KO/HK-2 CTNS KO_EEA1_EEA1.tif
- __MACOSX/Figure 3/3C /3C_CTNS KO/._HK-2 CTNS KO_EEA1_EEA1.tif
- Figure 3/3C /3C_CTNS KO/HK-2 CTNS KO_EEA1_NHE3-GFP.tif
- __MACOSX/Figure 3/3C /3C_CTNS KO/._HK-2 CTNS KO_EEA1_NHE3-GFP.tif
- Figure 3/3C /3C_CTNS KO/HK-2 CTNS KO_EEA1_DAPI.tif
- __MACOSX/Figure 3/3C /3C_CTNS KO/._HK-2 CTNS KO_EEA1_DAPI.tif
- Figure 3/3C /3C-Quantification/Fig 3C.xlsx
- __MACOSX/Figure 3/3C /3C-Quantification/._Fig 3C.xlsx
- Figure 3/3C /3C_WT/HK-2 WT EEA1_Merged.tif
- __MACOSX/Figure 3/3C /3C_WT/._HK-2 WT EEA1_Merged.tif
- Figure 3/3C /3C_WT/.DS_Store
- __MACOSX/Figure 3/3C /3C_WT/._.DS_Store
- Figure 3/3C /3C_WT/HK-2 WT EEA1_DAPI.tif
- __MACOSX/Figure 3/3C /3C_WT/._HK-2 WT EEA1_DAPI.tif
- Figure 3/3C /3C_WT/HK-2 WT EEA1_EEA1.tif
- __MACOSX/Figure 3/3C /3C_WT/._HK-2 WT EEA1_EEA1.tif
- Figure 3/3C /3C_WT/HK-2 WT EEA1_NHE3-GFP .tif
- __MACOSX/Figure 3/3C /3C_WT/._HK-2 WT EEA1_NHE3-GFP .tif
- Figure 3/3C /3C_WT_Replicate/.DS_Store
- __MACOSX/Figure 3/3C /3C_WT_Replicate/._.DS_Store
- Figure 3/3C /3C_WT_Replicate/NHE3-GFP HK-2 WT EEA1_NHE3-GFP.tif
- __MACOSX/Figure 3/3C /3C_WT_Replicate/._NHE3-GFP HK-2 WT EEA1_NHE3-GFP.tif
- Figure 3/3C /3C_WT_Replicate/NHE3-GFP HK-2 WT EEA1_Merged.tif
- __MACOSX/Figure 3/3C /3C_WT_Replicate/._NHE3-GFP HK-2 WT EEA1_Merged.tif
- Figure 3/3C /3C_WT_Replicate/NHE3-GFP HK-2 WT EEA1_DAPI.tif
- __MACOSX/Figure 3/3C /3C_WT_Replicate/._NHE3-GFP HK-2 WT EEA1_DAPI.tif
- Figure 3/3C /3C_WT_Replicate/NHE3-GFP HK-2 WT EEA1_EEA1.tif
- __MACOSX/Figure 3/3C /3C_WT_Replicate/._NHE3-GFP HK-2 WT EEA1_EEA1.tif
- Figure 3/3C /3C_CTNS KO_Replicate/.DS_Store
- __MACOSX/Figure 3/3C /3C_CTNS KO_Replicate/._.DS_Store
- Figure 3/3C /3C_CTNS KO_Replicate/NHE3-GFP HK-2 CTNS KO_EEA1_Merged.tif
- __MACOSX/Figure 3/3C /3C_CTNS KO_Replicate/._NHE3-GFP HK-2 CTNS KO_EEA1_Merged.tif
- Figure 3/3C /3C_CTNS KO_Replicate/NHE3-GFP HK-2 CTNS KO_EEA1_EEA1.tif
- __MACOSX/Figure 3/3C /3C_CTNS KO_Replicate/._NHE3-GFP HK-2 CTNS KO_EEA1_EEA1.tif
- Figure 3/3C /3C_CTNS KO_Replicate/NHE3-GFP HK-2 CTNS KO_EEA1_NHE3-GFP.tif
- __MACOSX/Figure 3/3C /3C_CTNS KO_Replicate/._NHE3-GFP HK-2 CTNS KO_EEA1_NHE3-GFP.tif
- Figure 3/3C /3C_CTNS KO_Replicate/NHE3-GFP HK-2 CTNS KO_EEA1_DAPI.tif
- __MACOSX/Figure 3/3C /3C_CTNS KO_Replicate/._NHE3-GFP HK-2 CTNS KO_EEA1_DAPI.tif
- Figure 3/3A/3A_NHE3 qPCR/Fig 3A_NHE3 qPCR.xlsx
- __MACOSX/Figure 3/3A/3A_NHE3 qPCR/._Fig 3A_NHE3 qPCR.xlsx
- Figure 3/3A/3A_NHE2 qPCR /Fig 3A_NHE2 qPCR.xlsx
- __MACOSX/Figure 3/3A/3A_NHE2 qPCR /._Fig 3A_NHE2 qPCR.xlsx
- Figure 3/3A/3A_NHE1 qPCR/Fig 3A_NHE1 qPCR.xlsx
- __MACOSX/Figure 3/3A/3A_NHE1 qPCR/._Fig 3A_NHE1 qPCR.xlsx
- Figure 3/3A/3A_CTNS qPCR/Fig 3A_CTNS qPCR.xlsx
- __MACOSX/Figure 3/3A/3A_CTNS qPCR/._Fig 3A_CTNS qPCR.xlsx
- Figure 3/3B/3B NHE1/Western/.DS_Store
- __MACOSX/Figure 3/3B/3B NHE1/Western/._.DS_Store
- Figure 3/3B/3B NHE1/Western/NHE1/
- __MACOSX/Figure 3/3B/3B NHE1/Western/._NHE1
- Figure 3/3B/3B NHE2/Western/.DS_Store
- __MACOSX/Figure 3/3B/3B NHE2/Western/._.DS_Store
- Figure 3/3B/3B NHE2/Western/NHE2/
- __MACOSX/Figure 3/3B/3B NHE2/Western/._NHE2
- Figure 3/3B/3B NHE3/Western/.DS_Store
- __MACOSX/Figure 3/3B/3B NHE3/Western/._.DS_Store
- Figure 3/3B/3B NHE3/Western/NHE3/
- __MACOSX/Figure 3/3B/3B NHE3/Western/._NHE3
- Figure 3/3B/3B NHE1/Western/NHE1/Fig 3B NHE1.jpg
- __MACOSX/Figure 3/3B/3B NHE1/Western/NHE1/._Fig 3B NHE1.jpg
- Figure 3/3B/3B NHE1/Western/NHE1/.DS_Store
- __MACOSX/Figure 3/3B/3B NHE1/Western/NHE1/._.DS_Store
- Figure 3/3B/3B NHE1/Western/NHE1/Fig 3B GAPDH for NHE1.jpg
- __MACOSX/Figure 3/3B/3B NHE1/Western/NHE1/._Fig 3B GAPDH for NHE1.jpg
- Figure 3/3B/3B NHE2/Western/NHE2/.DS_Store
- __MACOSX/Figure 3/3B/3B NHE2/Western/NHE2/._.DS_Store
- Figure 3/3B/3B NHE2/Western/NHE2/GAPDH FOR NHE2.jpg
- __MACOSX/Figure 3/3B/3B NHE2/Western/NHE2/._GAPDH FOR NHE2.jpg
- Figure 3/3B/3B NHE2/Western/NHE2/NHE2.jpg
- __MACOSX/Figure 3/3B/3B NHE2/Western/NHE2/._NHE2.jpg
- Figure 3/3B/3B NHE3/Western/NHE3/Fig 3B NHE3.jpg
- __MACOSX/Figure 3/3B/3B NHE3/Western/NHE3/._Fig 3B NHE3.jpg
- Figure 3/3B/3B NHE3/Western/NHE3/.DS_Store
- __MACOSX/Figure 3/3B/3B NHE3/Western/NHE3/._.DS_Store
- Figure 3/3B/3B NHE3/Western/NHE3/Fig 3B_GAPDH for NHE3.jpg
- __MACOSX/Figure 3/3B/3B NHE3/Western/NHE3/._Fig 3B_GAPDH for NHE3.jpg
