# Supplementary material for: Cystinosin regulates Na+/H+ exchanger 3 trafficking and function in kidney proximal tubular cells
Source: EMBO Rep. 2026 Mar 24;27(8):2088–117. doi: 10.1038/s44319-026-00736-1 (PMC13121807; doi:10.1038/s44319-026-00736-1)
Supplement: Supplementary file 8 — Source data Fig. 3 [file 44319_2026_736_MOESM8_ESM.zip › Figure 3/3E/Fig 3E.xlsx]

## Sheet: Sheet1
WT	WT C	WT L	-/-	-/- C	-/- L
1	1.2967	1.13187	0.142857	0.846154	0.373626
1	1.49275	0.956522	0.246377	0.782609	0.463768
1	1.22034	1.01695	0.372881	0.813559	0.508475
1	0.9	0.875	0.325	0.775	0.275
1	1.08	0.96	0.56	0.84	0.6
1	1.2	1.08	0.4	0.92	0.4
