# Supplementary material for: Cystinosin regulates Na+/H+ exchanger 3 trafficking and function in kidney proximal tubular cells
Source: EMBO Rep. 2026 Mar 24;27(8):2088–117. doi: 10.1038/s44319-026-00736-1 (PMC13121807; doi:10.1038/s44319-026-00736-1)
Supplement: Supplementary file 8 — Source data Fig. 3 [file 44319_2026_736_MOESM8_ESM.zip › Figure 3/3H/Fig 3H.xlsx]

## Sheet: Sheet1
WT	WT+NHE3sh	KO	KO +NHE3sh	KO C	KO C +NHE3sh	KO L	KO L +NHE3sh
1	0.416667	0.567708	0.375	0.90625	0.703125	0.708333	0.416667
1	0.624309	0.563536	0.292818	0.928177	0.745856	0.425414	0.364641
1	0.45977	0.752874	0.275862	0.95977	0.770115	0.5	0.614943
1	0.600877	0.649123	0.399123	0.855263	0.552632	0.548246	0.482456
