# Supplementary material for: Cystinosin regulates Na+/H+ exchanger 3 trafficking and function in kidney proximal tubular cells
Source: EMBO Rep. 2026 Mar 24;27(8):2088–117. doi: 10.1038/s44319-026-00736-1 (PMC13121807; doi:10.1038/s44319-026-00736-1)
Supplement: Supplementary file 8 — Source data Fig. 3 [file 44319_2026_736_MOESM8_ESM.zip › Figure 3/3F/Fig 3F.xlsx]

## Sheet: Sheet1
WT	WT C	WT L	-/-	-/- C	-/- L
1	1.41509	1.13836	0.327044	0.902516	0.402516
1	1.23333	0.893333	0.573333	0.836667	0.63
1	1.28571	0.778061	0.232143	0.729592	0.316327
1	0.85906	0.85906	0.402685	0.778523	0.422819
1	1.06579	1.01974	0.328947	0.875	0.401316
1	1.21277	0.968085	0.393617	0.904255	0.702128
