# Supplementary material for: Cystinosin regulates Na+/H+ exchanger 3 trafficking and function in kidney proximal tubular cells
Source: EMBO Rep. 2026 Mar 24;27(8):2088–117. doi: 10.1038/s44319-026-00736-1 (PMC13121807; doi:10.1038/s44319-026-00736-1)
Supplement: Supplementary file 8 — Source data Fig. 3 [file 44319_2026_736_MOESM8_ESM.zip › Figure 3/3G/Fig 3G.xlsx]

## Sheet: Sheet1
WT	WT+NHE3sh	KO	KO+NHE3sh	KO C	KO C +NHE3sh	KO L	KO L +NHE3sh
1	0.603581	0.629156	0.557545	0.88491	0.475703	0.460358	0.258312
1	0.639386	0.56266	0.365729	0.892583	0.465473	0.636829	0.248082
1	0.56875	0.75625	0.66875	0.95	0.4125	0.575	0.55
1	0.371795	0.458333	0.400641	0.967949	0.349359	0.445513	0.125
1	0.377778	0.637037	0.525926	0.851852	0.659259	0.644444	0.466667
