# Supplementary material for: Cystinosin regulates Na+/H+ exchanger 3 trafficking and function in kidney proximal tubular cells
Source: EMBO Rep. 2026 Mar 24;27(8):2088–117. doi: 10.1038/s44319-026-00736-1 (PMC13121807; doi:10.1038/s44319-026-00736-1)
Supplement: Supplementary file 8 — Source data Fig. 3 [file 44319_2026_736_MOESM8_ESM.zip › Figure 3/3B/3B NHE2/Fig 3B Western_NHE2.xlsx]

## Sheet: Sheet1
WT	CTNS -/-
1	1.50332
1	1.93024
1	1.31324
1	1.93024
