# Supplementary material for: Cystinosin regulates Na+/H+ exchanger 3 trafficking and function in kidney proximal tubular cells
Source: EMBO Rep. 2026 Mar 24;27(8):2088–117. doi: 10.1038/s44319-026-00736-1 (PMC13121807; doi:10.1038/s44319-026-00736-1)
Supplement: Supplementary file 8 — Source data Fig. 3 [file 44319_2026_736_MOESM8_ESM.zip › Figure 3/3D/3D-Quantification/Fig 3D.xlsx]

## Sheet: Sheet1
WT	CTNS -/-
0.919	0.759
0.364	0.673
0.936	0.752
0.824	0.509
0.341	0.847
0.059	0.583
0.01	0.591
0.01	0.698
0.029	0.375
0.658	0.925
0.658	0.965
0.14	0.683
0.11	0.79
0.96	0.593
0.811	0.137
0.932	0.653
0.973	0.819
0.606	0.991
0.826	0.777
0.381	0.983
0.722	0.983
0.414	0.985
0.267	0.881
0.61	0.922
0.049	0.777
0.192	0.924
0.246	0.975
0.193	0.977
0.561	0.963
0.003	0.987
0.406	0.985
0.12	0.976
0.065	0.992
0.103	0.975
0.042	0.96
0.111	0.153
0.452	0.996
0.013	0.073
0.1	0.778
0.652	0.786
0.832	0.996
0.485	0.426
0.781	0.75
0.552	0.982
0.883	0.98
0.535	0.942
0.905	0.992
0.9	0.998
0.668	0.999
0.527	0.153
0.357	0.996
0.802	0.991
0.685	0.997
0.579	0.961
0.48	1
0.724	0.997
0.898	0.998
0.896	0.966
0.949	0.981
0.909	0.999
0.929	0.572
0.265	0.996
0.955	0.992
0.917	1
0.945	1
0.951	1
0.552	1
0.332	1
0.894	1
0.465	1
0.203	1
0.532	1
0.967	1
0.974	1
0.93	0.784
0.786	1
0.846	1
0.844	1
0.875	0.874
0.852	0.756
0.845	1
0.061	1
0.828	0.753
0.988	0.981
0.932	0.97
0.99	0.979
0.602	0.99
0.908	0.981
0.836	0.948
0.944	0.576
0.916	0.892
0.98	0.976
0.959	0.958
0.191	0.903
0.295	0.805
0.902	0.673
0.058	0.777
0.145	0.564
0.243	0.811
0.971	0.96
0.949	0.963
0.953	0.938
0.965	0.911
0.965	0.968
0.935	0.988
0.733	0.78
0.95	0.865
0.958
0.085
0.118
0.948
0.166
0.177
0.908
0.08
0.903
0.165
0.926
0.395
0.631
0.945
0.925
0.679
0.055
0.826
0.012
0.477
0.755
0.744
0.447
0.474
0.418
0.219
0.07
0.671
0.522
0.913
0.729
0.846
0.604
0.459
0.637
0.758
0.826
