# Supplementary material for: Cystinosin regulates Na+/H+ exchanger 3 trafficking and function in kidney proximal tubular cells
Source: EMBO Rep. 2026 Mar 24;27(8):2088–117. doi: 10.1038/s44319-026-00736-1 (PMC13121807; doi:10.1038/s44319-026-00736-1)
Supplement: Supplementary file 8 — Source data Fig. 3 [file 44319_2026_736_MOESM8_ESM.zip › Figure 3/3C /3C-Quantification/Fig 3C.xlsx]

## Sheet: Sheet2
WT	CTNS -/-
0.814	1
0.521	1
0.611	1
0.427	1
0.838	1
0.271	0.998
0.117	1
0.364	0.996
0.135	1
0.927	1
0.764	1
0.24	1
0.968	1
0.769	1
0.763	1
0.905	1
0.996	1
0.863	1
0.884	0.999
0.744	1
0.997	1
1	1
0.989	1
0.946	1
0.952	1
0.998	0.999
0.984	0.999
0.964	0.997
0.939	1
0.995	1
0.997	0.998
0.998	0.994
0.996	0.996
0.998	0.94
1	0.768
0.972	0.74
0.996	0.644
0.695	0.573
1	0.796
1	0.802
1	0.32
1	0.666
0.998	0.972
0.998	0.899
1	0.749
1	0.989
0.999	0.947
0.948	0.802
0.684	0.954
1	0.644
0.998	0.873
1	0.519
1	0.536
1	0.5
1	0.865
1	0.449
0.999	0.984
1	0.791
1	0.241
1	0.345
0.996	0.698
1	0.888
1	0.225
0.999	0.076
0.999	0.88
1	0.728
1	0.211
1	1
1	0.899
1	0.992
1	0.962
1	0.984
1	0.979
1	0.979
1	1
1	0.811
0.999	0.938
1	0.658
1	0.959
1	0.424
0.999	0.871
1	0.396
1	0.262
1	0.067
1	0.362
1	0.981
1	0.888
1	0.944
0.999	0.902
1	0.865
0.989	0.894
0.964	0.709
0.999	0.662
0.999	0.656
0.991
0.972
0.998
1
0.995
0.998
0.999
0.995
0.999
1
0.999
0.996
1
1
1
1
1
0.996
0.999
0.995
0.997
0.971
0.995
0.992
1
0.997
0.99
0.987
0.99
0.98
