# Supplementary material for: Cystinosin regulates Na+/H+ exchanger 3 trafficking and function in kidney proximal tubular cells
Source: EMBO Rep. 2026 Mar 24;27(8):2088–117. doi: 10.1038/s44319-026-00736-1 (PMC13121807; doi:10.1038/s44319-026-00736-1)
Supplement: Supplementary file 8 — Source data Fig. 3 [file 44319_2026_736_MOESM8_ESM.zip › Figure 3/3A/3A_NHE3 qPCR/Fig 3A_NHE3 qPCR.xlsx]

## Sheet: Sheet1
WT	CTNS -/-
1.74043	0.0215845
0.0632394	0.476943
1.19633	0.370869
0.0746464	0.113372
0.201273	2.75848
0.97926	0.658223
2.74482	0.0354866
