# Supplementary material for: Cystinosin regulates Na+/H+ exchanger 3 trafficking and function in kidney proximal tubular cells
Source: EMBO Rep. 2026 Mar 24;27(8):2088–117. doi: 10.1038/s44319-026-00736-1 (PMC13121807; doi:10.1038/s44319-026-00736-1)
Supplement: Supplementary file 8 — Source data Fig. 3 [file 44319_2026_736_MOESM8_ESM.zip › Figure 3/3A/3A_NHE2 qPCR /Fig 3A_NHE2 qPCR.xlsx]

## Sheet: Sheet1
WT	CTNS -/-
0.830187	7.57008
0.03035	17.1784
2.13946	13.466
1.38382	8.11561
0.422853	6.63107
1.24348	8.34167
0.949847	8.57793
