# Supplementary material for: Cystinosin regulates Na+/H+ exchanger 3 trafficking and function in kidney proximal tubular cells
Source: EMBO Rep. 2026 Mar 24;27(8):2088–117. doi: 10.1038/s44319-026-00736-1 (PMC13121807; doi:10.1038/s44319-026-00736-1)
Supplement: Supplementary file 8 — Source data Fig. 3 [file 44319_2026_736_MOESM8_ESM.zip › Figure 3/3A/3A_NHE1 qPCR/Fig 3A_NHE1 qPCR.xlsx]

## Sheet: Sheet1
WT	CTNS -/-
1.32987	0.890092
0.927824	1.43128
0.742306	0.780295
1.18393	0.848459
0.816071	0.9746
0.93849	1.11948
1.06151	0.964342
