# Supplementary material for: Cystinosin regulates Na+/H+ exchanger 3 trafficking and function in kidney proximal tubular cells
Source: EMBO Rep. 2026 Mar 24;27(8):2088–117. doi: 10.1038/s44319-026-00736-1 (PMC13121807; doi:10.1038/s44319-026-00736-1)
Supplement: Supplementary file 8 — Source data Fig. 3 [file 44319_2026_736_MOESM8_ESM.zip › Figure 3/3A/3A_CTNS qPCR/Fig 3A_CTNS qPCR.xlsx]

## Sheet: Sheet1
WT	CTNS -/-
1.1403	0.00021673
1.02206	0.00037947
0.837634	4.8102e-05
1.24144	3.9827e-05
1.15903	4.4421e-05
0.766126	4.2532e-05
0.833405	1.2466e-05
