# Supplementary material for: Cystinosin regulates Na+/H+ exchanger 3 trafficking and function in kidney proximal tubular cells
Source: EMBO Rep. 2026 Mar 24;27(8):2088–117. doi: 10.1038/s44319-026-00736-1 (PMC13121807; doi:10.1038/s44319-026-00736-1)
Supplement: Supplementary file 9 — Source data Fig. 4 [file 44319_2026_736_MOESM9_ESM.zip]

Archive with 23 entries (16 files):
- Figure 4/
- Figure 4/.DS_Store
- __MACOSX/Figure 4/._.DS_Store
- Figure 4/4B/
- Figure 4/4C/
- Figure 4/4D/
- Figure 4/4A/
- Figure 4/4B/Fig 4B.xlsx
- __MACOSX/Figure 4/4B/._Fig 4B.xlsx
- Figure 4/4C/.DS_Store
- __MACOSX/Figure 4/4C/._.DS_Store
- Figure 4/4C/Left Panel/
- Figure 4/4C/Right Panel/
- Figure 4/4D/Fig 4D.xlsx
- __MACOSX/Figure 4/4D/._Fig 4D.xlsx
- Figure 4/4A/Fig 4A_N-NHE3.tif
- Figure 4/4A/Fig 4A_CT-NHE3.tif
- Figure 4/4A/Fig 4A_CT-NHE3+LKG.tif
- Figure 4/4A/Fig 4A_CT-NHE3+CTNS.tif
- Figure 4/4C/Left Panel/Fig 4C Left Graph.xlsx
- __MACOSX/Figure 4/4C/Left Panel/._Fig 4C Left Graph.xlsx
- Figure 4/4C/Right Panel/Fig 4C Right Graph.xlsx
- __MACOSX/Figure 4/4C/Right Panel/._Fig 4C Right Graph.xlsx
