# Supplementary material for: Cystinosin regulates Na+/H+ exchanger 3 trafficking and function in kidney proximal tubular cells
Source: EMBO Rep. 2026 Mar 24;27(8):2088–117. doi: 10.1038/s44319-026-00736-1 (PMC13121807; doi:10.1038/s44319-026-00736-1)
Supplement: Supplementary file 9 — Source data Fig. 4 [file 44319_2026_736_MOESM9_ESM.zip › Figure 4/4B/Fig 4B.xlsx]

## Sheet: Sheet1
Track Speed Mean (µm/sec)		N-NHE3															CT-NHE3															CT-NHE3+CTNS															CT-NHE3+LKG
0.02		0	0	0	0	0	0	0	0	0	0	0	0				0	0	0	0.25445	0	0	0	0	0	0	0.92421	0				0	0	0	0	0	0	0.16234	0	0	0	0	0	0			0	0	0
0.04		0.38168	0.59113	0	0	0.58594	0	0	0.40453	0	0.81374	0	0				2.44361	0.25284	0.22779	1.01781	0.37736	0.09149	0.21008	2.18487	0.71685	1.44144	2.40296	1.21951				0.66556	1.17647	0.50505	0	1.43443	0.79455	1.46104	1.23796	0	1.5894	0.47619	0.6993	0.80972			1.39194	0.94937	1.31868
0.06		0.76336	2.95567	0.53619	0.12063	1.95313	4.9217	1.0989	1.13269	4.08654	3.25497	1.23267	0.90703				4.69925	1.39064	2.2779	6.87023	6.41509	2.56176	1.2605	4.62185	1.79211	3.6036	6.83919	3.18949				2.66223	3.41176	2.42424	0.6006	3.27869	1.92963	5.84416	3.57634	1.41509	5.29801	2.85714	2.27273	3.4413			4.7619	2.05696	5.49451
0.08		3.56234	3.64532	2.27882	3.13631	4.10156	5.36913	2.47253	3.39806	6.25	6.14828	2.00308	2.26757				5.82707	4.67762	5.23918	8.6514	12.8302	6.22141	3.36134	8.65546	5.91398	6.48649	10.3512	7.41088				5.32446	5.05882	4.84848	3.6036	9.22131	2.15664	8.44156	4.2641	1.65094	4.63576	1.42857	2.44755	2.63158			8.64469	4.90506	7.03297
0.1		4.83461	6.00985	2.94906	3.61882	7.8125	6.04027	3.02198	4.44984	7.45192	8.22785	4.16025	4.53515				6.20301	6.8268	8.88383	9.66921	13.2075	9.5151	5.46218	8.9916	5.55556	8.46847	8.13309	10.6004				6.98835	6	7.9798	6.60661	9.42623	4.42679	8.27922	4.81431	2.12264	6.09272	5.2381	2.27273	3.84615			8.42491	3.9557	8.68132
0.12		5.59796	4.72906	4.69169	5.3076	9.17969	7.38255	6.31868	4.85437	6.25	7.50452	3.85208	3.62812				8.08271	6.32111	8.20046	7.88804	10.566	10.247	6.30252	8.31933	5.91398	6.66667	7.94824	10.6004				5.49085	7.29412	8.88889	7.20721	11.4754	6.1294	10.0649	6.60248	6.83962	9.53642	7.61905	3.67133	6.2753			10.4762	6.8038	9.23077
0.14		7.12468	5.12315	5.89812	5.42823	8.59375	6.26398	4.67033	6.47249	6.49038	6.69078	6.31741	3.62812				6.01504	8.21745	9.11162	9.92366	10.1887	9.5151	9.87395	6.97479	7.34767	5.94595	7.39372	9.66229				5.32446	6.11765	8.08081	6.90691	8.19672	6.01589	8.6039	7.84044	4.24528	7.15232	5.95238	3.14685	4.8583			8.71795	6.96203	8.24176
0.16		6.2341	5.51724	6.16622	7.47889	8.59375	6.04027	6.86813	6.95793	6.97115	6.96203	6.16333	7.02948				8.27068	8.72314	6.15034	7.37913	7.54717	8.23422	6.93277	6.55462	7.52688	4.86486	7.02403	9.00563				8.31947	5.76471	8.68687	7.50751	6.55738	5.90238	6.81818	6.32737	4.71698	7.54967	5.47619	5.41958	4.8583			8.71795	6.48734	8.35165
0.18		5.72519	7.58621	5.76408	6.39324	8.00781	3.3557	5.21978	5.82524	5.28846	7.23327	5.08475	4.53515				5.6391	7.71176	7.97267	6.87023	4.90566	8.69167	5.2521	5.12605	8.24373	5.22523	5.1756	5.90994				5.49085	6.11765	8.48485	7.20721	5.53279	6.01589	7.46753	7.15268	6.36792	6.22517	6.90476	6.29371	4.8583			9.15751	6.64557	9.23077
0.2		5.97964	5.71429	5.22788	6.6345	7.22656	5.81655	6.59341	6.87702	6.25	4.88246	6.47149	6.12245				6.01504	8.84956	5.23918	4.58015	8.67925	8.32571	5.88235	6.21849	5.55556	5.58559	3.51201	7.50469				6.82196	5.29412	6.36364	10.2102	6.96721	5.56186	5.68182	5.22696	4.95283	6.35762	5.47619	6.64336	6.07287			7.91209	5.37975	5.05495
0.22		6.48855	5.3202	6.70241	6.03136	5.27344	5.36913	6.31868	6.6343	5.04808	6.2387	6.93374	8.39002				4.32331	6.95322	5.69476	4.07125	2.26415	6.58737	3.9916	5.46218	6.63082	6.30631	4.99076	4.97186				5.49085	6	8.78788	7.50751	6.35246	5.67537	6.33117	6.87758	7.31132	4.63576	5.71429	6.99301	5.26316			5.05495	6.96203	6.81319
0.24		5.47074	3.84236	6.70241	7.84077	6.05469	4.47427	6.04396	6.39159	5.28846	4.06872	3.54391	7.25624				3.7594	4.93047	5.46697	4.83461	5.66038	5.12351	6.72269	5.29412	3.22581	4.68468	2.77264	5.06567				6.65557	5.88235	6.06061	6.60661	4.5082	4.99432	5.35714	5.91472	5.89623	5.82781	7.14286	5.06993	6.2753			5.34799	4.90506	5.38462
0.26		5.59796	4.03941	5.22788	5.3076	5.07813	4.69799	5.49451	4.69256	5.04808	3.9783	6.77966	7.02948				4.32331	4.67762	5.01139	6.87023	1.88679	4.2086	5.04202	4.36975	5.73477	5.40541	4.62107	4.50281				5.99002	5.64706	4.84848	7.20721	5.12295	5.44835	6.16883	5.22696	6.36792	4.90066	6.42857	5.59441	4.25101			3.663	8.22785	5.27473
0.28		4.58015	5.81281	5.63003	4.22195	5.46875	5.59284	5.76923	5.09709	4.56731	4.97288	4.46841	5.21542				3.7594	5.18331	4.55581	4.3257	2.26415	3.75114	5.2521	3.86555	5.37634	3.78378	2.77264	4.03377				3.49418	4.58824	4.84848	4.8048	3.89344	6.24291	2.75974	5.08941	6.13208	5.56291	5.47619	4.8951	4.8583			3.51648	4.90506	4.61538
0.3		6.743	3.64532	5.22788	4.70446	2.92969	4.69799	5.21978	6.14887	2.88462	3.79747	4.77658	4.30839				5.82707	4.67762	2.73349	4.58015	2.26415	3.38518	5.88235	3.61345	3.76344	3.78378	3.14233	3.75235				4.82529	3.64706	4.24242	4.2042	4.5082	4.6538	3.73377	3.57634	4.24528	3.57616	3.57143	5.24476	5.66802			4.32234	4.43038	3.73626
0.32		4.3257	3.64532	4.82574	3.9807	2.14844	3.57942	3.84615	4.53074	2.88462	2.71248	4.31433	2.04082				5.26316	2.65487	3.87244	2.03562	1.88679	2.19579	2.94118	2.77311	4.30108	4.14414	3.69686	2.1576				4.6589	4.82353	3.13131	5.40541	2.04918	4.31328	1.62338	4.67675	5.42453	3.97351	4.28571	4.02098	3.23887			2.05128	3.9557	2.85714
0.34		3.68957	3.94089	3.35121	5.18697	2.73438	2.68456	4.94505	3.55987	4.32692	2.80289	4.77658	2.49433				1.69173	4.67762	2.2779	1.52672	1.50943	2.83623	3.15126	2.77311	2.68817	3.78378	1.66359	1.59475				4.49251	2.70588	2.0202	3.003	1.43443	3.40522	1.78571	3.02613	4.48113	3.70861	2.61905	2.97203	5.06073			2.05128	3.16456	2.30769
0.36		3.05344	3.25123	2.81501	3.86007	2.14844	2.68456	3.2967	3.55987	3.60577	2.98373	3.08166	2.72109				1.69173	2.02276	2.2779	1.01781	0.75472	2.28728	3.9916	2.10084	2.50896	4.32432	2.40296	1.96998				2.66223	2	2.0202	3.3033	1.84426	4.19977	0.97403	3.02613	3.77358	2.91391	3.57143	3.84615	3.03644			1.17216	5.22152	1.42857
0.38		3.56234	2.46305	3.48525	2.77443	3.125	2.01342	3.02198	2.91262	2.88462	2.62206	3.38983	2.49433				1.8797	2.02276	2.50569	0.76336	0.37736	1.37237	2.31092	1.84874	1.6129	1.98198	2.5878	1.78236				3.82696	3.29412	1.21212	1.8018	2.04918	3.74574	0.97403	3.16369	3.30189	2.64901	3.80952	3.4965	4.45344			1.17216	2.68987	0.98901
0.4		2.54453	1.87192	3.08311	3.25694	1.17188	3.13199	3.02198	3.72168	1.68269	1.53707	3.698	3.1746				2.63158	2.14918	1.36674	1.01781	1.50943	0.82342	2.31092	1.93277	2.86738	2.16216	1.2939	1.1257				1.33111	3.17647	1.0101	0.6006	1.84426	2.72418	1.2987	3.43879	2.83019	1.0596	1.90476	2.7972	4.8583			0.3663	2.37342	0.76923
0.42		2.54453	2.95567	2.27882	2.89505	0.78125	2.68456	2.74725	1.77994	1.68269	2.53165	2.7735	2.72109				2.44361	1.39064	1.13895	1.01781	1.13208	0.82342	3.15126	1.42857	2.68817	1.08108	1.84843	0.46904				1.4975	2.11765	1.0101	2.4024	0.61475	3.0647	1.13636	1.65062	2.12264	1.72185	2.61905	4.02098	1.82186			0.51282	2.53165	1.20879
0.44		1.78117	2.6601	2.54692	2.77443	1.5625	2.23714	1.37363	2.50809	1.92308	2.07957	2.31125	3.1746				1.69173	1.51707	0.91116	1.01781	0	0.91491	2.52101	1.09244	2.32975	1.62162	2.21811	0.56285				1.66389	1.29412	0.80808	0.9009	0	2.04313	1.13636	1.51307	3.06604	1.3245	1.66667	2.97203	1.01215			0.80586	1.74051	0.21978
0.46		1.52672	2.46305	3.75335	1.44753	1.17188	1.566	3.57143	2.02265	1.20192	0.63291	2.15716	3.40136				0.75188	1.01138	2.05011	1.52672	0.37736	0.36597	1.05042	1.2605	1.25448	1.08108	0.92421	0.75047				0.83195	1.29412	1.21212	0.3003	0.61475	1.92963	0.64935	1.78817	0.9434	0.39735	0.95238	2.7972	2.42915			0.3663	1.89873	0.32967
0.48		1.78117	2.16749	1.87668	1.08565	0.58594	1.11857	1.92308	1.21359	1.92308	1.44665	2.00308	1.36054				0.75188	0.63211	2.2779	0	0.75472	0.27447	1.47059	0.67227	1.25448	1.26126	2.03327	0.28143				1.83028	1.29412	0.50505	0.3003	1.02459	1.36209	0.64935	0.82531	2.59434	0.7947	2.14286	2.27273	1.82186			0.14652	0.31646	0.32967
0.5		1.39949	1.57635	1.47453	0.48251	0.39063	1.11857	1.37363	0.56634	0.48077	0.90416	1.69492	2.26757				1.69173	0.63211	0.45558	0.25445	0.75472	0.18298	1.2605	1.0084	0.53763	0.54054	0.92421	0.75047				0.99834	1.52941	0.30303	0.3003	0.61475	1.02157	0.32468	0.82531	1.65094	0.7947	2.38095	1.57343	1.21457			0.14652	0.47468	0.10989
>0.5		4.70738	8.47291	7.5067	6.03136	3.32031	7.15884	5.76923	4.28803	5.52885	4.97288	8.01233	9.29705				4.32331	1.89633	4.10023	2.03562	1.88679	1.46386	4.41176	2.85714	4.6595	5.76577	2.40296	1.1257				2.66223	4.47059	1.71717	1.5015	1.43443	6.24291	2.27273	2.33838	7.54717	1.72185	4.28571	8.56643	7.08502			1.0989	2.05696	0.98901
[truncated: 11 more columns]
