# Supplementary material for: Cystinosin regulates Na+/H+ exchanger 3 trafficking and function in kidney proximal tubular cells
Source: EMBO Rep. 2026 Mar 24;27(8):2088–117. doi: 10.1038/s44319-026-00736-1 (PMC13121807; doi:10.1038/s44319-026-00736-1)
Supplement: Supplementary file 9 — Source data Fig. 4 [file 44319_2026_736_MOESM9_ESM.zip › Figure 4/4D/Fig 4D.xlsx]

## Sheet: Sheet1
N	CT	CT/CTNS	CT/LKG
1	0.826182	1.17305	0.858565
1	0.731882	0.970714	0.805247
1	0.748877	1.0124	0.655461
