# Supplementary material for: Cystinosin regulates Na+/H+ exchanger 3 trafficking and function in kidney proximal tubular cells
Source: EMBO Rep. 2026 Mar 24;27(8):2088–117. doi: 10.1038/s44319-026-00736-1 (PMC13121807; doi:10.1038/s44319-026-00736-1)
Supplement: Supplementary file 9 — Source data Fig. 4 [file 44319_2026_736_MOESM9_ESM.zip › Figure 4/4C/Left Panel/Fig 4C Left Graph.xlsx]

## Sheet: Sheet1
N-NHE3	CT-NHE3	CT-NHE3+CTNS	CT-NHE3+LKG
0.76336	4.69925	2.66223	4.7619
2.95567	1.39064	3.41176	2.05696
0.53619	2.2779	2.42424	5.49451
0.12063	6.87023	0.6006	7.49354
1.95313	6.41509	3.27869	11.3014
4.9217	2.56176	1.92963	1.15385
1.0989	1.2605	5.84416	8.67925
1.13269	4.62185	3.57634	6.29183
4.08654	1.79211	1.41509	6.36008
3.25497	3.6036	5.29801	4.23077
1.23267	6.83919	2.85714	5.33088
0.90703	3.18949	2.27273	2.52101
3.56234	5.82707	3.4413	5.20231
3.64532	4.67762	5.32446	2.91971
2.27882	5.23918	5.05882	8.64469
3.13631	8.6514	4.84848	4.90506
4.10156	12.8302	3.6036	7.03297
5.36913	6.22141	9.22131	8.01034
2.47253	3.36134	2.15664	10.6164
3.39806	8.65546	8.44156	5.38462
6.25	5.91398	4.2641	8.30189
6.14828	6.48649	1.65094	8.96921
2.00308	10.3512	4.63576	8.02348
2.26757	7.41088	1.42857	7.5641
4.83461	6.20301	2.44755	7.53676
6.00985	6.8268	2.63158	3.36134
2.94906	8.88383	6.98835	6.6474
3.61882	9.66921	6	5.83942
7.8125	13.2075	7.9798	8.42491
6.04027	9.5151	6.60661	3.9557
3.02198	5.46218	9.42623	8.68132
4.44984	8.9916	4.42679	9.04393
7.45192	5.55556	8.27922	8.90411
8.22785	8.46847	4.81431	8.46154
4.16025	8.13309	2.12264	9.62264
4.53515	10.6004	6.09272	9.23695
5.59796	8.08271	5.2381	9.39335
4.72906	6.32111	2.27273	8.46154
4.69169	8.20046	3.84615	8.08824
5.3076	7.88804	5.49085	4.48179
9.17969	10.566	7.29412	8.3815
7.38255	10.247	8.88889	12.4088
6.31868	6.30252	7.20721	10.4762
4.85437	8.31933	11.4754	6.8038
6.25	5.91398	6.1294	9.23077
7.50452	6.66667	10.0649	8.01034
3.85208	7.94824	6.60248	9.24658
3.62812	10.6004	6.83962	12.3077
		9.53642	10.1887
		7.61905	10.7095
		3.67133	7.72994
		6.2753	7.17949
			7.62868
			5.04202
			8.67052
			9.48905
