# Supplementary material for: Cystinosin regulates Na+/H+ exchanger 3 trafficking and function in kidney proximal tubular cells
Source: EMBO Rep. 2026 Mar 24;27(8):2088–117. doi: 10.1038/s44319-026-00736-1 (PMC13121807; doi:10.1038/s44319-026-00736-1)
Supplement: Supplementary file 9 — Source data Fig. 4 [file 44319_2026_736_MOESM9_ESM.zip › Figure 4/4C/Right Panel/Fig 4C Right Graph.xlsx]

## Sheet: Sheet1
N-NHE3	CT-NHE3	CT-NHE3+CTNS	CT-NHE3+LKG
4.70738	4.32331	2.66223	1.0989
8.47291	1.89633	4.47059	2.05696
7.5067	4.10023	1.71717	0.98901
6.03136	2.03562	1.5015	5.42636
3.32031	1.88679	1.43443	4.45205
7.15884	1.46386	6.24291	1.92308
5.76923	4.41176	2.27273	1.69811
4.28803	2.85714	2.33838	1.20482
5.52885	4.6595	7.54717	1.36986
4.97288	5.76577	1.72185	4.48718
8.01233	2.40296	4.28571	0.55147
9.29705	1.1257	8.56643	5.60224
		7.08502	1.30058
			0.72993
