# Supplementary material for: Cystinosin regulates Na+/H+ exchanger 3 trafficking and function in kidney proximal tubular cells
Source: EMBO Rep. 2026 Mar 24;27(8):2088–117. doi: 10.1038/s44319-026-00736-1 (PMC13121807; doi:10.1038/s44319-026-00736-1)
Supplement: Supplementary file 10 — Source data Fig. 5 [file 44319_2026_736_MOESM10_ESM.zip]

Archive with 70 entries (54 files):
- Figure 5/
- Figure 5/5G/
- Figure 5/5F/
- Figure 5/5H/
- Figure 5/.DS_Store
- __MACOSX/Figure 5/._.DS_Store
- Figure 5/5C/
- Figure 5/5D/
- Figure 5/5E/
- Figure 5/5B/
- Figure 5/5G/Fig 5G.xlsx
- __MACOSX/Figure 5/5G/._Fig 5G.xlsx
- Figure 5/5F/Fig 5F.xlsx
- __MACOSX/Figure 5/5F/._Fig 5F.xlsx
- Figure 5/5H/Fig 5H.xlsx
- __MACOSX/Figure 5/5H/._Fig 5H.xlsx
- Figure 5/5C/.DS_Store
- __MACOSX/Figure 5/5C/._.DS_Store
- Figure 5/5C/C_Western/
- Figure 5/5C/C_Quantification/
- Figure 5/5D/.DS_Store
- __MACOSX/Figure 5/5D/._.DS_Store
- Figure 5/5D/D_Quantification/
- Figure 5/5D/D_Images/
- Figure 5/5E/Fig 5E.xlsx
- __MACOSX/Figure 5/5E/._Fig 5E.xlsx
- Figure 5/5B/Nhe3_qPCR/
- Figure 5/5B/Nhe2_qPCR/
- Figure 5/5B/.DS_Store
- __MACOSX/Figure 5/5B/._.DS_Store
- Figure 5/5C/C_Western/.DS_Store
- __MACOSX/Figure 5/5C/C_Western/._.DS_Store
- Figure 5/5C/C_Western/GAPDH FOR Nhe2.jpg
- __MACOSX/Figure 5/5C/C_Western/._GAPDH FOR Nhe2.jpg
- Figure 5/5C/C_Western/Fig 5C Nhe3.jpg
- __MACOSX/Figure 5/5C/C_Western/._Fig 5C Nhe3.jpg
- Figure 5/5C/C_Western/Fig 5C_Nhe2.jpg
- __MACOSX/Figure 5/5C/C_Western/._Fig 5C_Nhe2.jpg
- Figure 5/5C/C_Western/Fig 5C_GAPDH for Nhe3.jpg
- __MACOSX/Figure 5/5C/C_Western/._Fig 5C_GAPDH for Nhe3.jpg
- Figure 5/5C/C_Quantification/.DS_Store
- __MACOSX/Figure 5/5C/C_Quantification/._.DS_Store
- Figure 5/5C/C_Quantification/Nhe3/
- Figure 5/5C/C_Quantification/Nhe2/
- Figure 5/5D/D_Quantification/Fig 5D.xlsx
- __MACOSX/Figure 5/5D/D_Quantification/._Fig 5D.xlsx
- Figure 5/5D/D_Images/WT NHE3.tif
- Figure 5/5D/D_Images/WT DAPI.tif
- Figure 5/5D/D_Images/WT LTL.tif
- Figure 5/5D/D_Images/Test DAPI.tif
- Figure 5/5D/D_Images/WT Merged.tif
- Figure 5/5D/D_Images/Test LTL.tif
- Figure 5/5D/D_Images/Test NHE3.tif
- Figure 5/5D/D_Images/Untreated Merged.tif
- Figure 5/5D/D_Images/Untreated LTL.tif
- Figure 5/5D/D_Images/MOCK NHE3.tif
- Figure 5/5D/D_Images/Test Merged.tif
- Figure 5/5D/D_Images/Mock DAPI.tif
- Figure 5/5D/D_Images/Mock Merged.tif
- Figure 5/5D/D_Images/Untreated DAPI.tif
- Figure 5/5D/D_Images/MOCK LTL.tif
- Figure 5/5D/D_Images/Untreated NHE3.tif
- Figure 5/5B/Nhe3_qPCR/Fig 5B_qPCR Nhe3.xlsx
- __MACOSX/Figure 5/5B/Nhe3_qPCR/._Fig 5B_qPCR Nhe3.xlsx
- Figure 5/5B/Nhe2_qPCR/Fig 5B_qPCR Nhe2.xlsx
- __MACOSX/Figure 5/5B/Nhe2_qPCR/._Fig 5B_qPCR Nhe2.xlsx
- Figure 5/5C/C_Quantification/Nhe3/Fig 5C_Western Nhe3.xlsx
- __MACOSX/Figure 5/5C/C_Quantification/Nhe3/._Fig 5C_Western Nhe3.xlsx
- Figure 5/5C/C_Quantification/Nhe2/Fig 5C_Western Nhe2.xlsx
- __MACOSX/Figure 5/5C/C_Quantification/Nhe2/._Fig 5C_Western Nhe2.xlsx
