# Supplementary material for: Cystinosin regulates Na+/H+ exchanger 3 trafficking and function in kidney proximal tubular cells
Source: EMBO Rep. 2026 Mar 24;27(8):2088–117. doi: 10.1038/s44319-026-00736-1 (PMC13121807; doi:10.1038/s44319-026-00736-1)
Supplement: Supplementary file 10 — Source data Fig. 5 [file 44319_2026_736_MOESM10_ESM.zip › Figure 5/5G/Fig 5G.xlsx]

## Sheet: Sheet1
WT	(Ctns-/- )Untreated	(Ctns-/- )Mock	(Ctns-/- )Test
1.01821	2.58982	1.64636	0.663818
0.960063	2.32912	2.10233	0.930964
0.810269	1.64538	2.7652	0.739328
1.64464	2.96385	1.87268	0.858516
0.420275		1.5775	0.891009
1.35243		1.26666	0.561021
