# Supplementary material for: Cystinosin regulates Na+/H+ exchanger 3 trafficking and function in kidney proximal tubular cells
Source: EMBO Rep. 2026 Mar 24;27(8):2088–117. doi: 10.1038/s44319-026-00736-1 (PMC13121807; doi:10.1038/s44319-026-00736-1)
Supplement: Supplementary file 10 — Source data Fig. 5 [file 44319_2026_736_MOESM10_ESM.zip › Figure 5/5F/Fig 5F.xlsx]

## Sheet: Sheet1
WT	(Ctns-/- )Untreated	(Ctns-/- )Mock	(Ctns-/- )Test
0.3	2.1	1.6	0.55
0.7	1.8	1.5	1.6
0.35	4.2	1.8	0.45
0.9	2.8	3	1.2
0.3		1.7	0.9
0.9		1.8	0.8
