# Supplementary material for: Cystinosin regulates Na+/H+ exchanger 3 trafficking and function in kidney proximal tubular cells
Source: EMBO Rep. 2026 Mar 24;27(8):2088–117. doi: 10.1038/s44319-026-00736-1 (PMC13121807; doi:10.1038/s44319-026-00736-1)
Supplement: Supplementary file 10 — Source data Fig. 5 [file 44319_2026_736_MOESM10_ESM.zip › Figure 5/5H/Fig 5H.xlsx]

## Sheet: Sheet1
WT	(Ctns-/- )Untreated	(Ctns-/- )Mock	(Ctns-/- )Test
10.4051	31.437	27.8537	23.2658
18.4982	62.5257	23.3483	12.7255
14.8853	25.7492	54.8128	21.0993
15.017	40.2387	66.3923	20.3997
7.35806		17.5696	10.7823
9.18583		36.0799	11.6158
