# Supplementary material for: Cystinosin regulates Na+/H+ exchanger 3 trafficking and function in kidney proximal tubular cells
Source: EMBO Rep. 2026 Mar 24;27(8):2088–117. doi: 10.1038/s44319-026-00736-1 (PMC13121807; doi:10.1038/s44319-026-00736-1)
Supplement: Supplementary file 10 — Source data Fig. 5 [file 44319_2026_736_MOESM10_ESM.zip › Figure 5/5E/Fig 5E.xlsx]

## Sheet: Sheet1
WT	(Ctns-/- )Untreated	(Ctns-/- )Mock	(Ctns-/- )Test
0.00787837	0.0280377	0.0347575	0.0268792
0.0173788	0.0399012	0.0516729	0.024562
0.0229267	0.063027	0.0458534	0.00969975
0.0273357	0.0389261	0.0304219	0.0286584
0.0281273		0.0464602	0.0342941
0.0210955		0.0482182	0.0312818
		0.0296341	0.0200909
			0.0296341
