# Supplementary material for: Cystinosin regulates Na+/H+ exchanger 3 trafficking and function in kidney proximal tubular cells
Source: EMBO Rep. 2026 Mar 24;27(8):2088–117. doi: 10.1038/s44319-026-00736-1 (PMC13121807; doi:10.1038/s44319-026-00736-1)
Supplement: Supplementary file 10 — Source data Fig. 5 [file 44319_2026_736_MOESM10_ESM.zip › Figure 5/5D/D_Quantification/Fig 5D.xlsx]

## Sheet: Sheet1
WT	(Ctns-/- )Untreated	(Ctns-/- )Mock	(Ctns-/- )Test
0.382833	-0.00706258	0.175587	0.510295
0.409272	0.103364	0.20331	0.425135
0.349694	0.0763846	0.194054	0.14977
0.372596	0.102479	0.0254472	0.608729
0.583115	0.241742	0.130294	0.309305
0.482744	0.251517	0.0218026	0.332456
0.351679		0.306784	0.408102
		0.0360834	0.36546
		-0.0238539	0.325128
			0.274768
