# Supplementary material for: Cystinosin regulates Na+/H+ exchanger 3 trafficking and function in kidney proximal tubular cells
Source: EMBO Rep. 2026 Mar 24;27(8):2088–117. doi: 10.1038/s44319-026-00736-1 (PMC13121807; doi:10.1038/s44319-026-00736-1)
Supplement: Supplementary file 10 — Source data Fig. 5 [file 44319_2026_736_MOESM10_ESM.zip › Figure 5/5B/Nhe3_qPCR/Fig 5B_qPCR Nhe3.xlsx]

## Sheet: Sheet1
WT	Untreated	Mock	Test
1	0.40468	0.47947	0.6609
1.322	0.6475	0.00539	1.13091
1.308	1.439	0.29522	0.4696
0.37	1.668	1.014	0.60103
0.69359	0.916967	1.616	0.690708
1.30641	0.84188	1.04	0.488115
1		0.566898	0.785809
		0.42596	0.637372
		0.27901	0.719973
			0.747164
