# Supplementary material for: Cystinosin regulates Na+/H+ exchanger 3 trafficking and function in kidney proximal tubular cells
Source: EMBO Rep. 2026 Mar 24;27(8):2088–117. doi: 10.1038/s44319-026-00736-1 (PMC13121807; doi:10.1038/s44319-026-00736-1)
Supplement: Supplementary file 10 — Source data Fig. 5 [file 44319_2026_736_MOESM10_ESM.zip › Figure 5/5B/Nhe2_qPCR/Fig 5B_qPCR Nhe2.xlsx]

## Sheet: Sheet1
WT	Untreated	Mock	Test
1	0.27	0.62	0.82
1.295	0.51	0.02	0.71
1.4	0.847	0.37	0.41
0.304	1.076	1.113	0.595839
0.899988	0.527208	1.194	1.02913
1.10001	0.36686	1.076	0.790908
1		0.926481	0.809132
		0.716325	0.579861
		0.38	0.456946
			0.500906
