# Supplementary material for: Cystinosin regulates Na+/H+ exchanger 3 trafficking and function in kidney proximal tubular cells
Source: EMBO Rep. 2026 Mar 24;27(8):2088–117. doi: 10.1038/s44319-026-00736-1 (PMC13121807; doi:10.1038/s44319-026-00736-1)
Supplement: Supplementary file 10 — Source data Fig. 5 [file 44319_2026_736_MOESM10_ESM.zip › Figure 5/5C/C_Quantification/Nhe3/Fig 5C_Western Nhe3.xlsx]

## Sheet: Sheet1
WT	Untreated	Mock	Test
1	2.76581	5.69684	2.59059
2.23355	2.64742	4.39367	3.35977
1.10874	0.996362	4.16601	2.6017
0.528853	0.668562	0.72363	2.06621
0.523714	0.507182	0.863793	0.617213
0.755184	1.25061	1.05716	0.720479
0.849966		1.17991	1.08843
		1.09765	0.759727
		0.977831	0.993062
			0.710272
