# Supplementary material for: Cystinosin regulates Na+/H+ exchanger 3 trafficking and function in kidney proximal tubular cells
Source: EMBO Rep. 2026 Mar 24;27(8):2088–117. doi: 10.1038/s44319-026-00736-1 (PMC13121807; doi:10.1038/s44319-026-00736-1)
Supplement: Supplementary file 10 — Source data Fig. 5 [file 44319_2026_736_MOESM10_ESM.zip › Figure 5/5C/C_Quantification/Nhe2/Fig 5C_Western Nhe2.xlsx]

## Sheet: Sheet1
WT	Untreated	Mock	Test
1.37621	6.65975	4.84041	3.34763
0.62379	5.51059	4.66977	6.04551
0.955208	2.57326	4.44091	11.218
1.04479	1.8339	4.34453	2.68653
1.0438	2.46622	2.58491	1.10329
0.956199	4.5655	1.18514	0.809881
1		2.15838	1.32206
		2.89994	3.12206
		1.7055	7.85875
			5.34142
