# Supplementary material for: Cystinosin regulates Na+/H+ exchanger 3 trafficking and function in kidney proximal tubular cells
Source: EMBO Rep. 2026 Mar 24;27(8):2088–117. doi: 10.1038/s44319-026-00736-1 (PMC13121807; doi:10.1038/s44319-026-00736-1)
Supplement: Supplementary file 11 — Source data Fig. 6 [file 44319_2026_736_MOESM11_ESM.zip]

Archive with 15 entries (12 files):
- Figure 6/
- Figure 6/.DS_Store
- __MACOSX/Figure 6/._.DS_Store
- Figure 6/Images/
- Figure 6/Quantification/
- Figure 6/Images/Cystinosis Mereged.tif
- Figure 6/Images/Cystinosis_LTL.tif
- Figure 6/Images/Control LTL.tif
- Figure 6/Images/Control DAPI.tif
- Figure 6/Images/Control NHE3.tif
- Figure 6/Images/Cystinosis_DAPI.tif
- Figure 6/Images/Control Merged.tif
- Figure 6/Images/Cystinosis_NHE3.tif
- Figure 6/Quantification/Fig 6.xlsx
- __MACOSX/Figure 6/Quantification/._Fig 6.xlsx
