# Supplementary material for: Cystinosin regulates Na+/H+ exchanger 3 trafficking and function in kidney proximal tubular cells
Source: EMBO Rep. 2026 Mar 24;27(8):2088–117. doi: 10.1038/s44319-026-00736-1 (PMC13121807; doi:10.1038/s44319-026-00736-1)
Supplement: Supplementary file 11 — Source data Fig. 6 [file 44319_2026_736_MOESM11_ESM.zip › Figure 6/Quantification/Fig 6.xlsx]

## Sheet: Sheet1
Control	Cystinosis
0.603044	0.05168
0.588262	0.496337
0.280202	0.017909
0.589336	0.157441
0.7793	0.184721
0.462696	0.099808
0.650356	0.37718
0.311566	0.614215
0.746752	0.183158
0.67588	0.124336
0.216889	0.075858
0.3704	0.184892
	0.194514
	0.030297
	0.248044
