# Supplementary material for: Cystinosin regulates Na+/H+ exchanger 3 trafficking and function in kidney proximal tubular cells
Source: EMBO Rep. 2026 Mar 24;27(8):2088–117. doi: 10.1038/s44319-026-00736-1 (PMC13121807; doi:10.1038/s44319-026-00736-1)
Supplement: Supplementary file 12 — Figure EV3 Source Data [file 44319_2026_736_MOESM12_ESM.zip]

Archive with 46 entries (36 files):
- Figure EV3/
- Figure EV3/.DS_Store
- __MACOSX/Figure EV3/._.DS_Store
- Figure EV3/EV3D/
- Figure EV3/EV3C/
- Figure EV3/EV3B/
- Figure EV3/EV3D/.DS_Store
- __MACOSX/Figure EV3/EV3D/._.DS_Store
- Figure EV3/EV3D/KO/
- Figure EV3/EV3D/WT/
- Figure EV3/EV3C/.DS_Store
- __MACOSX/Figure EV3/EV3C/._.DS_Store
- Figure EV3/EV3C/KO/
- Figure EV3/EV3C/WT/
- Figure EV3/EV3B/.DS_Store
- __MACOSX/Figure EV3/EV3B/._.DS_Store
- Figure EV3/EV3B/KO/
- Figure EV3/EV3B/WT/
- Figure EV3/EV3D/KO/KO cysteamine_DAPI.tif
- Figure EV3/EV3D/KO/KO cysteamine-NHE3.tif
- Figure EV3/EV3D/KO/KO cysteamine_ER Tracker.tif
- Figure EV3/EV3D/KO/KO control_NHE3.tif
- Figure EV3/EV3D/KO/KO control_Merged.tif
- Figure EV3/EV3D/KO/KO cysteamine_Merged.tif
- Figure EV3/EV3D/KO/KO control_ER tracker.tif
- Figure EV3/EV3D/KO/KO control_DAPI.tif
- Figure EV3/EV3D/WT/WT Cysteamine_Merged.tif
- Figure EV3/EV3D/WT/WT control_Merged.tif
- Figure EV3/EV3D/WT/WT control_DAPI.tif
- Figure EV3/EV3D/WT/WT control_NHE3.tif
- Figure EV3/EV3D/WT/WT Cysteamine_ER Tracker.tif
- Figure EV3/EV3D/WT/WT Cysteamine_NHE3.tif
- Figure EV3/EV3D/WT/WT control_ER Tracker.tif
- Figure EV3/EV3D/WT/WT Cysteamine_DAPI.tif
- Figure EV3/EV3C/KO/Merged_HK-2_CTNS KO.tif
- Figure EV3/EV3C/KO/LAMP1_HK-2_CTNS KO.tif
- Figure EV3/EV3C/KO/NHE3-GFP_HK-2_CTNS KO.tif
- Figure EV3/EV3C/WT/Merged_HK-2_WT.tif
- Figure EV3/EV3C/WT/NHE3-GFP_HK-2_WT.tif
- Figure EV3/EV3C/WT/LAMP1_HK-2 WT.tif
- Figure EV3/EV3B/KO/NHE3-GFP HK-2 CTNS KO_GM130_NHE3 GFP.tif
- Figure EV3/EV3B/KO/NHE3-GFP HK-2 CTNS KO_GM130_Merged.tif
- Figure EV3/EV3B/KO/NHE3-GFP HK-2 CTNS KO_GM130_GM130.tif
- Figure EV3/EV3B/WT/NHE3-GFP HK-2 WT GM130_GM130.tif
- Figure EV3/EV3B/WT/NHE3-GFP HK-2 WT GM130_NHE3-GFP.tif
- Figure EV3/EV3B/WT/NHE3-GFP HK-2 WT GM130_Merged.tif
