# Supplementary material for: Cystinosin regulates Na+/H+ exchanger 3 trafficking and function in kidney proximal tubular cells
Source: EMBO Rep. 2026 Mar 24;27(8):2088–117. doi: 10.1038/s44319-026-00736-1 (PMC13121807; doi:10.1038/s44319-026-00736-1)
Supplement: Supplementary file 13 — Figure EV3 Replicate Source Data [file 44319_2026_736_MOESM13_ESM.zip]

Archive with 56 entries (46 files):
- Figure EV3_Replicate/
- Figure EV3_Replicate/.DS_Store
- __MACOSX/Figure EV3_Replicate/._.DS_Store
- Figure EV3_Replicate/EV3C_Replicate/
- Figure EV3_Replicate/EV3D_Replicate/
- Figure EV3_Replicate/EV3B_Replicate/
- Figure EV3_Replicate/EV3C_Replicate/.DS_Store
- __MACOSX/Figure EV3_Replicate/EV3C_Replicate/._.DS_Store
- Figure EV3_Replicate/EV3C_Replicate/KO/
- Figure EV3_Replicate/EV3C_Replicate/WT/
- Figure EV3_Replicate/EV3D_Replicate/.DS_Store
- __MACOSX/Figure EV3_Replicate/EV3D_Replicate/._.DS_Store
- Figure EV3_Replicate/EV3D_Replicate/KO/
- Figure EV3_Replicate/EV3D_Replicate/WT/
- Figure EV3_Replicate/EV3B_Replicate/.DS_Store
- __MACOSX/Figure EV3_Replicate/EV3B_Replicate/._.DS_Store
- Figure EV3_Replicate/EV3B_Replicate/KO/
- Figure EV3_Replicate/EV3B_Replicate/WT/
- Figure EV3_Replicate/EV3C_Replicate/KO/.DS_Store
- __MACOSX/Figure EV3_Replicate/EV3C_Replicate/KO/._.DS_Store
- Figure EV3_Replicate/EV3C_Replicate/KO/NHE3-GFP HK-2 CTNS KO LAMP1_DAPI.tif
- Figure EV3_Replicate/EV3C_Replicate/KO/NHE3-GFP HK-2 CTNS KO LAMP1_NHE3 GFP.tif
- Figure EV3_Replicate/EV3C_Replicate/KO/NHE3-GFP HK-2 CTNS KO LAMP1_LAPM1.tif
- Figure EV3_Replicate/EV3C_Replicate/KO/NHE3-GFP HK-2 CTNS LAMP1_Merged.tif
- Figure EV3_Replicate/EV3C_Replicate/WT/NHE3-GFP HK-2 WT LAMP1_Merged.tif
- Figure EV3_Replicate/EV3C_Replicate/WT/.DS_Store
- __MACOSX/Figure EV3_Replicate/EV3C_Replicate/WT/._.DS_Store
- Figure EV3_Replicate/EV3C_Replicate/WT/NHE3-GFP HK-2 WT LAMP1_NHE3-GFP.tif
- Figure EV3_Replicate/EV3C_Replicate/WT/NHE3-GFP HK-2 WT LAMP1_DAPI.tif
- Figure EV3_Replicate/EV3C_Replicate/WT/NHE3-GFP HK-2 WT LAMP1_LAMP1.tif
- Figure EV3_Replicate/EV3D_Replicate/KO/KO cysteamine_NHE3.tif
- Figure EV3_Replicate/EV3D_Replicate/KO/KO cysteamine_DAPI.tif
- Figure EV3_Replicate/EV3D_Replicate/KO/KO cysteamine_ER Tracker.tif
- Figure EV3_Replicate/EV3D_Replicate/KO/KO control_NHE3.tif
- Figure EV3_Replicate/EV3D_Replicate/KO/KO control_Merged.tif
- Figure EV3_Replicate/EV3D_Replicate/KO/KO cysteamine_Merged.tif
- Figure EV3_Replicate/EV3D_Replicate/KO/KO control_ER Tracker.tif
- Figure EV3_Replicate/EV3D_Replicate/KO/KO control_DAPI.tif
- Figure EV3_Replicate/EV3D_Replicate/WT/WT cysteamine_Merged.tif
- Figure EV3_Replicate/EV3D_Replicate/WT/WT control_Merged.tif
- Figure EV3_Replicate/EV3D_Replicate/WT/WT control_DAPI.tif
- Figure EV3_Replicate/EV3D_Replicate/WT/WT control_NHE3.tif
- Figure EV3_Replicate/EV3D_Replicate/WT/WT cysteamine_ER Tracker.tif
- Figure EV3_Replicate/EV3D_Replicate/WT/WT cysteamine_NHE3.tif
- Figure EV3_Replicate/EV3D_Replicate/WT/WT control_ER Tracker.tif
- Figure EV3_Replicate/EV3D_Replicate/WT/WT cysteamine_DAPI.tif
- Figure EV3_Replicate/EV3B_Replicate/KO/NHE3-GFP HK-2 CTNS KO_GM130_NHE3 GFP.tif
- Figure EV3_Replicate/EV3B_Replicate/KO/NHE3-GFP HK-2 CTNS KO_GM130_Merged.tif
- __MACOSX/Figure EV3_Replicate/EV3B_Replicate/KO/._NHE3-GFP HK-2 CTNS KO_GM130_Merged.tif
- Figure EV3_Replicate/EV3B_Replicate/KO/NHE3-GFP HK-2 CTNS KO_GM130_GM130.tif
- Figure EV3_Replicate/EV3B_Replicate/KO/NHE3-GFP HK-2 CTNS KO_GM130_DAPI.tif
- Figure EV3_Replicate/EV3B_Replicate/WT/NHE3-GFP HK-2 WT GM130_GM130.tif
- Figure EV3_Replicate/EV3B_Replicate/WT/NHE3-GFP HK-2 WT GM130_NHE3 GFP.tif
- Figure EV3_Replicate/EV3B_Replicate/WT/NHE3-GFP HK-2 WT GM130_DAPI.tif
- Figure EV3_Replicate/EV3B_Replicate/WT/NHE3-GFP HK-2 WT GM130_Merged.tif
- __MACOSX/Figure EV3_Replicate/EV3B_Replicate/WT/._NHE3-GFP HK-2 WT GM130_Merged.tif
